# Supplementary material for: Lysyl oxidase-like 2 processing by factor Xa modulates its activity and substrate preference
Source: Commun Biol. 2023 Apr 7;6:375. doi: 10.1038/s42003-023-04748-8 (PMC10082071; doi:10.1038/s42003-023-04748-8)
Supplement: Supplementary file 3 — Supplementary Data 1 [file 42003_2023_4748_MOESM3_ESM.xlsx]

## Sheet: Figure 1
	FXa ug/ml	5	1	0			rxban, nM	200	50	0
Fig 1B		39.4411	71.2996	90.4667			Fig 1C	155.546	141.969	126.421
		29.9775	60.8001	96.1417				122.844	107.278	73.5793
		52.845	53.3318	113.392				150.564	120.156	89.6546
		20.9	45.6	89.7				165.21	130.99	102.74
		35.3	65.9	106.1				140.9	115.964	107.605
		33.1	60.7	104.2				182.022	140.756	92.1433
		35.337	65.012	115.956				190.81	150.353	98.4132
		30.802	62.943	106.427				190.022	130.864	109.444
		25.179	50.462	77.617

## Sheet: Figure 2
			control	FXa	FXa + Rxb
Fig 2Ciii		N-fragment	22	98	10
	Normalized to FXa		5	100	3
			10	105	4
			16	102	25
			1	94.9	6
		C-fragment	90.1165	782.216	113.535
Fig 2Cii	Normalized to cotnrol		90.6201	819.295	159.459
			119.263	843.563	129.525
			114.496	417.371	156.154
			95.9625	399.715	148.828
			89.5413	519.106	129.265
Fig 2Ci		Full length	98.1844	10.1461	89.204
	Normalized to Control		96.1906	16.8837	103.313
			105.625	19.1481	101.287
			102.286	16.2047	81.8757
			99.7542	21.4571	68.7683
			97.9602	20.0437	158.507
			110.644	22.7264	98.5613
			92.5646	16.6513	89.354
			96.7918	6.5617	102.564
			130.6	6.5	95.1
			90.4	8.9	100.2
			79	16.4	89.7

## Sheet: Figure 3
LOXL1	Control	FXa	FXa+Rxb		LOXL2	Control	FXa	FXa+Rxb		LOX	Control	FXa	FXa+Rxb		LOXL3	Control	FXa	FXa+Rxb
	0.981991	0.957058	1.01065			1.10427	0.99422	0.743725			1.04516	1.08378	1.09578			1.00141	0.586107	0.782394
	1.00349	0.994511	0.912914			0.90573	0.890188	0.73335			0.990958	1.07853	1.02716			1.04165	0.621327	0.5085
	1.0148	0.79551	0.972011			0.999827	0.901294	0.736326			0.965523	0.76752	1.09441			1.02202	0.386584	0.369534
	1.00011	0.936187	1.05306			1.0024	1.03782	0.849839			1.01559	1.32881	1.46426			1.0366	1.00364	1.61327
	1.00011	1.07349	0.881337			1.03687	0.472515	0.35313			1.0027	1.29566	1.33919			1.10771	1.17988	1.70305
	1.0057	0.827779	0.825713			1.00514	0.503369	0.470713			1.03385	1.1513	1.25185			0.900019	1.2064	1.50011
																0.969628	1.24064	1.31926
	0.989109	0.86189	0.834982			0.935106	1.12136	1.43646			0.956331	0.89768	0.557973
	1.1574	0.876032	1.2375			1.1094	1.15221	1.40696			1.23217	0.542183	0.633971
	0.928741	1.00225	0.903867			0.890194	1.30016	1.4019			0.862579	0.995067	0.585096
	0.951002	1.01515	1.07302			1.09105	1.10743	1.2606			0.99019	0.748228	0.463328
COLI	Control	FXa	FXa+Rxb		COLIV	Control	FXa	FXa+Rxb
	0.922857	0.797511	0.720541			0.920413	0.81997	0.622296
	1.09465	0.773276	0.747371			1.06202	0.770355	0.834547
	0.916095	1.03024	0.791389			1.03796	0.93812	0.783144
	1.08437	1.04581	0.864006			0.986441	0.997695	0.752605
All fold-change normalized to control of that gene

## Sheet: Figure 4
		control	LOXL2 WT	S300P-LOXL2	R316G/K317E-LOXL2	R338G/V339P-LOXL2
	Fig 4Bii	94.7985	89.2433	90.5785	27.1845	20.4386
		95.27	96.4206	63.6092	35.4544	22.1185
		72.0058	97.4236	72.8641	53.8066	31.2019
		98.0075	98.3592	41.493	2.27098	1.52068
		98.6006	76.8281		20.0999	27.8917

## Sheet: Figure 5
Figure 5Bi							Fig 5Biii
control	AdLOXL2	AdLOXL2+FXa	AdLOXL2+Fxa+Rxb	AdLOXL2-DM	AdLOXL2+PAT1251	AdLOXL2+BAPN		Control	AdLOXL2	AdLOXL2-DM	AdLOXL2-ΔN
54.5591	74.7603	77.2386	74.5396	46.8099	35.3635	17.5497		71.502	105.752	71.9952	97.9745
66.3331	100.609	89.7404	66.9488	41.0874	16.2873	14.545		72.0375	91.6693	71.9389	90.6559
72.429	105.019	98.8156	66.9032	43.0795	19.7144	16.6309		74.646	102.579	73.3136	91.4924
65.8833	112.966	154.345	94.4011	44.5818	26.0931	9.76942
71.1866	96.1613	171.178	108.735	54.1146	19.0885	5.26027
81.6549	90.8729	232.938	148.458	48.4624	6.72647	6.80125
63.3303	100.828	92.4777	95.0908	78.7685
73.8974	74.7805	80.1231	94.311	76.6042
56.8777	108.474	94.0648	68.4138	76.7761
65.0743	119.816	89.6931	84.5519	71.9933
59.1953	98.6275	86.71	67.9094	72.8487
35.6736	97.4738	74.7585	41.1589	75.7834
80.996	110.936			87.4001
78.4816	105.768			77.8775
77.3877	104.401			77.47
84.235	101.723
86.95	97.8756
84.0485	96.6782
74.5788	99.6813
71.7226	100.43
73.8247	102.12

## Sheet: Figure 6
ECM	Fig 6Aii
Full length LOXl2					Processed LOXL2						Pro-LOX						Active processed LOX
	control	FXa	FXa + Rxb			control	FXa	FXa + Rxb				control	FXa	FXa + Rxb			control	FXa	FXa + Rxb
	95.836	19.0347	52.0799			98.2148	96.5346	47.9474				124.387	105.808	83.4318			132.876	148.384	54.963
	92.7365	39.388	77.4762			78.5413	169.777	119.675				75.2723	95.9897	86.6374			85.9434	112.238	57.6421
	111.427	30.1956	106.734			107.752	142.86	104.301				100.341	114.266	111.578			81.1802	156.509	126.226
	106.548	93.6425	143.456			72.8309	133.194	122.423				139.198	90.5371				132.604	61.1323
	153.11	39.6144	61.9179			119.417	102.4	117.926				75.5171	60.7864				75.1514	47.0489
	40.3413	67.8826	16.5538			45.9374	125.537	61.5553				85.2848	131.492				92.2443	149.742
	138.022	61.1567	43.7357			67.3251	132.613	49.2429				110.405	98.9632	121.885			103.613	116.792	64.808
	73.1364	48.5454	31.1088			74.6821	91.9645	107.178				72.9428	82.6041	110.143			81.4098	99.3984	92.4603
	88.8415	70.243	45.363			93.9168	119.126	96.8451				116.653	114.572	153.254			114.977	87.114	127.109
	101.398	38.0207				88.1301	63.5798	126.706
	113.434	39.6209				115.792	97.4929	34.3447
	85.1681	36.0974				96.0779	77.5589
	99.3627	36.5057	121.682			100	182.243
	93.6208	27.7092	88.8568
	107.016	62.6844	116.285
	84.4281	14.5547	24.0021
	106.729	27.6397	54.5556
	108.843	54.5454	116.096
	100	55.1236	135.538
In situ - Fig 6Biii
	control	AdLOXL2	AdLOXL2+Fxa	AdLOXL2+FXa+Rxb	AdLOXL2-DM	Ad dN-LOXL2	AdLOXL2-dC	AdLOXL2+PAT1251
	75.0275	258.387	186.737	113.789	153.921	139.435	274.881	104.295
	61.1036	176.973	119.564	140.463	103.781	169.803	189.894	102.19
	78.0374	239.104	126.783	206.216	161.042	85.55	161.263	110.584
	72.7762	274.514	133.317	213.214	179.787	99.2781	169.509	143.693
	117.754	350.079	108.797	210.841	114.842	182.699	176.263	203.328
	108.944	294.629	81.2431	237.734	71.6016	137.135	114.401	122.623
	136.254	226.82	108.846	212.48	123.7	144.99	145.552	263.502
	150.104	353.505	146.115	299.425	94.2371	210.498	192.61	226.575
		273.743	112.811	221.755			182.479
		462.386	289.196	105.225			165.839
		132.481	140.756	149.957			208.883
		192.094	129.035	259.073			130.772
		237.034	221.065	330.19
		292.382	198.007	207.976
		325.021	159.368	201.994
		249.243	203.567	186.514
		281.38

## Sheet: Figure 7
LOXL2-COLIV PLA Fig 7Aii					Figure 7Aiv COLIV staining						Fig 7Bii	LOXL2-COLI PLA			Fig 7Biv COLI staining						Fig 7Eii	LOX-LOXL2 PLA			Fig 7Eiv	LOX staining
	Control	FXa	FXa+Rxb			Control	FXa	FXa+Rxb			Control	FXa	FXa+Rxb		Control	FXa	FXa+Rxb				Control	FXa	FXa+Rxb		control	Fxa	Fxa Rxb
	75.9352	55.2119	193.147			70.1646	102.132	93.1927			76.3746	120.654	68.4373		48.7001	81.9562	84.8391				36.8491	284.633	59.4381		121.34	115.917	65.2327
	95.0179	53.4205	138.859			68.7291	114.889	78.704			90.481	142.64	75.7981		74.4745	110.751	104.024				58.5442	124.509	285.754		49.7719	110.051	58.9754
	73.0501	62.5659	143.046			63.1201	108.984	76.1881			92.0954	136.663	65.0549		136.216	83.4663	48.8031				25.512	266.911	216.398		114.952	90.8878	65.0763
	99.8452	65.0738	174.385			84.2094	94.9983	82.981			92.672	122.98	72.0696		59.1334	109.206	53.5736				55.3375	332.238	91.4487		187.798	64.0855	77.5649
	136.446	59.794	260.257			60.4265	59.2722	84.5646			106.26	149.559	54.4462		92.8014	55.5985	53.9511				163.529	236.121	80.8495		66.1192	79.5463	52.718
	112.234	70.7685	118.664			90.07	73.6129	66.3316			97.8418	124.21	60.3848		59.2021	90.8795	84.1184				57.778	349.108	174.994		48.8854	102.907	54.3345
	82.6104	59.6243	223.732			74.1605	73.7757	79.4292			100.033	117.637	76.4323		43.6894	40.2917	75.7786				123.474	196.377	146.729		83.3268	59.5229	64.8677
	108.783	52.1382	183.53			75.9809	92.2308	109.65			115.119	138.854	66.2272		50.3818	53.402	67.3702				138.386	305.293	208.253		142.302	92.5042	45.4699
	54.0993	56.3998	260.031			68.0335	79.3848	78.038			115.254	118.944	67.8223		29.7212	89.2664	77.4946				105.212	192.347	185.196		110.937	132.473	34.7543
	91.1335	60.8122	196.032			57.807	84.905	97.8694			97.688	128.591	72.9153		111.128	61.3299	77.5976				126.354	94.6554	78.8772		88.3327	106.662	43.6188
	118.061	72.2959	123.699			59.4942	78.1416	97.3366			79.7571	143.371	69.0331		89.335	70.4247	62.2909				247.018	208.551	54.1314		107.757	130.935	41.0637
	69.0525	54.3822	270.968			63.4308	84.905	91.3872			101.493	152.288	69.552		65.7572	94.0026	88.683				62.0063	163.331	226.444		78.4774	124.964	49.3286
	220.772	29.7933	135.371			109.487	86.8585	77.8456			132.205	109.834	65.0549		134.363	144.487	87.0013				151.385	299.507	347.221			86.0383
	121.361	34.1303	295.217			101.125	73.2429	97.2478			118.367	125.209	72.454		184.573	96.2334	90.5019				116.774	185.809	210.794			68.5439
	90.7375	33.6023	268.366			100.874	95.4867	79.4736			101.09	135.779	71.4354		107.593	112.192	77.2201				132.6	376.338	172.824			70.2125
	216.699	27.0968	125.49			98.6982	111.056	92.2752			106.356	97.2075	64.6897		88.7173	105.294	124.753				114.989	581.966	167.611			68.6742
	102.787	29.8499	136.125			145.287	52.8788	87.6281			92.8834	137.509	49.8914		157.872	201.356	68.3312				42.1728	287.578	229.297
	83.836	41.786	154.227			124.065	49.7561	87.1545			90.5387	137.643	61.3841		115.727	151.18	58.8932				42.0789
	87.7959	49.6115	180.758			131.568	49.5045	95.1463			87.752	148.732	64.6897		155.813	90.7765	85.9374
	78.4431	28.1716	81.4601			135.327	56.9783	87.0805			105.741	131.532	70.1286		104.333	157.083	80.755
	40.9375	45.7836	177.704			116.221	52.8936	69.4543							128.426	332.012	102.994
	77.67	53.0245	166.088			145.08	47.9653	68.8031							102.068	78.3526	51.4457
	86.0611	43.2003	155.302			120.039	45.3014	75.6849							115.35	99.734	76.8769
	76.6329	48.7252	147.345			124.479	43.4959	87.2877							144.625	159.897	131.274
						122.57	52.7604	65.488
						153.338	55.9275	64.452
						107.09	58.4434	78.8964
						129.126	71.0378	73.391
							67.4415	52.2572
							57.3186	56.3863
							72.3698	52.346
							70.5642	62.3357
